# Supplementary material for: Induction of Durable Antitumor Response by a Novel Oncolytic Herpesvirus Expressing Multiple Immunomodulatory Transgenes
Source: Biomedicines. 2020 Nov 9;8(11):484. doi: 10.3390/biomedicines8110484 (PMC7695276; doi:10.3390/biomedicines8110484)
Supplement: Supplementary file 1 [file biomedicines-08-00484-s001.zip]

Archive with 1 entries (1 files):
- biomedicines-966993-supplementary.docx
